# Supplementary material for: Calorie Restriction-Mediated Replicative Lifespan Extension in Yeast Is Non-Cell Autonomous
Source: PLoS Biol. 2015 Jan 29;13(1):e1002048. doi: 10.1371/journal.pbio.1002048 (PMC4310591; doi:10.1371/journal.pbio.1002048)
Supplement: S1 Data — (TXT) [file pbio.1002048.s001.txt]

Figure 1	1	2	3	4	5	6	7	8	9	10	11	12	13	14	15	16	17	18	19	20	21	22	23	24	25	26	27	28	29	30																														
2.0% not moved	15	16	16	20	9	26	24	15	29	27	29	14	31	12	16	9	13	17	8	21	19	16	17	14	26	18	22	13	28	14																														
	22	11	22	11	25	23	26	17	23	26	12	22	14	17	10	22	13	19	23	17	18	21	26	18	15	7	19	20	16	13																														
	18	22	13	27	11	16	19	26	16	17	20	16	21	26	18	25	17	15	16	19	21	20	18	26	13	19	8	20	11	19																														
	24	21	18	16	25	20	20	18	20	25	16	17	18	21	17	15	20	21	19	12	19	12	25	22	14	27	24	14	12	14																														
																																																												
2.0% moved	24	13	28	24	11	22	7	22	24	23	15	24	18	16	17	26	18	21	16	13	9	18	14	13	24	18	15	19	20	14																														
	21	26	19	14	11	13	25	10	7	11	10	9	21	20	27	17	21	16	20	23	19	16	19	15	20	16	18	19	21	14																														
	20	24	18	21	18	19	27	24	31	17	20	14	8	17	20	13	17	18	27	15	17	21	20	18	16	18	18	25	16	18																														
	24	17	27	20	19	15	23	17	26	20	20	14	14	15	13	12	14	15	22	16	18	22	15	14	18	15	15	12	18	16																														
																																																												
0.5% not moved	23	15	13	17	29	14	19	15	19	20	15	16	23	25	23	28	24	20	28	26	21	15	27	28	17	20	30	26	13	13																														
	17	29	26	11	13	27	25	28	14	25	18	11	28	27	8	22	23	25	22	13	17	25	28	26	27	22	15	22	28	16																														
	24	16	29	16	24	19	31	23	24	18	22	18	23	16	22	17	22	15	29	30	23	29	19	21	24	23	23	22	19	18																														
	22	13	18	21	32	19	23	27	19	22	17	28	23	10	28	28	24	20	28	26	21	15	27	28	17	20	30	26	13	13																														
																																																												
0.5% moved	13	24	19	21	22	20	13	14	13	19	24	21	11	14	18	21	23	18	14	20	14	20	22	24	11	15	16	20	19	23																														
	29	7	25	22	16	13	6	17	19	31	12	31	14	24	28	21	15	15	23	13	19	25	16	15	15	15	17	16	18	20																														
	15	23	11	25	19	20	27	15	24	28	13	10	10	17	19	17	15	26	14	18	17	19	23	26	13	20	19	23	18	17																														
	17	19	23	14	17	16	21	28	13	28	22	16	19	20	13	21	23	18	24	20	14	20	22	24	11	15	16	20	19	21																														
																																																												
0.2% not moved	18	19	25	22	25	32	22	21	20	21	17	12	20	13	32	31	30	23	9	34	27	31	23	22	30	21	28	22	28	19																														
	22	24	15	26	20	26	27	29	16	20	31	19	27	27	32	18	31	16	32	26	22	29	28	33	20	24	14	26	22	27																														
	31	25	31	23	19	24	31	19	26	20	25	27	26	24	20	26	23	19	20	29	18	20	17	16	23	21	20	28	19	21																														
	31	24	32	28	22	23	28	27	31	27	24	33	36	21	25	31	29	28	25	14	24	19	30	30	24	31	24	29	24	25																														
																																																												
0.2% moved	12	21	16	10	16	24	14	13	27	25	23	16	23	29	16	21	16	15	16	23	15	16	16	13	25	22	21	22	19	24																														
	18	30	28	20	22	20	18	16	23	14	22	13	23	19	27	18	17	22	16	26	25	20	19	15	21	16	17	16	24	26																														
	25	20	16	18	23	14	13	21	23	18	24	22	21	18	17	20	16	29	15	18	20	17	18	23	16	15	25	18	17	18																														
	26	22	23	23	29	16	26	27	24	26	24	28	31	18	22	21	16	15	16	23	15	16	16	13	25	22	21	22	19	24																														
																																																												
Figure 2																																																												
2.0% not moved	23	15	13	17	29	14	19	15	19	20	15	16	23	25	23	12	21	16	10	16	24	14	13	27	25	23	16	23	17	14																														
	15	26	15	20	17	20	17	23	16	16	13	20	18	21	25	21	25	23	13	14	19	10	11	22	11	15	16	21	26	21																														
	23	18	21	16	14	22	13	20	19	17	14	9	23	26	13	21	18	16	23	17	21	20	19	9	17	18	23	19	6	16																														
	18	20	14	23	26	11	23	17	19	22	21	20	17	19	21	17	18	16	24	9	15	17	16	20	19	21	12	15	16	19																														
																																																												
2.0% moved	24	13	18	14	11	22	7	22	14	23	15	24	18	19	25	22	25	12	22	21	20	21	17	12	20	13	11	14	16	17																														
	19	15	13	14	20	5	21	13	21	16	5	16	14	19	19	13	5	19	18	16	19	15	19	14	21	11	17	23	20	8																														
	21	18	23	17	16	21	28	11	16	19	14	8	20	19	28	21	17	16	20	13	19	22	16	13	18	18	21	23	19	17																														
	17	23	18	16	22	19	20	18	16	20	17	16	23	18	18	20	16	18	20	15	21	18	14	17	16	16	22	18	20	21																														
																																																												
2.0% moved to NA	15	16	16	20	9	26	24	15	29	27	29	14	31	12	16	13	24	19	21	22	20	13	14	13	29	24	21	21	14	18																														
	14	18	15	20	15	17	18	30	14	23	17	6	26	17	18	10	13	24	14	27	30	27	22	16	23	13	27	14	19	17																														
	19	20	27	13	18	12	17	19	22	13	6	19	20	17	23	17	19	15	13	21	18	9	23	20	14	17	16	13	20	19																														
	24	18	17	20	18	21	19	25	13	18	16	17	18	16	24	21	20	19	24	22	18	19	21	16	23	20	17	21	24	17																														
																																																												
0.5% not moved	28	24	20	18	26	21	15	27	28	17	20	30	26	24	13	17	29	26	11	13	27	25	21	14	25	18	11	18	27	8																														
	18	23	24	29	21	29	18	16	20	20	12	25	23	5	22	17	26	13	11	16	14	26	21	27	16	26	19	12	23	9																														
	24	23	19	17	25	13	19	25	20	22	26	28	19	24	12	27	28	16	13	18	20	19	28	18	26	24	23	28	19	20																														
	23	19	27	21	24	26	20	21	28	19	22	17	25	21	26	30	18	16	24	22	19	23	26	18	24	19	20	27	23	18																														
																																																												
0.5% moved	21	23	18	24	20	14	20	22	24	11	15	16	20	29	7	25	22	16	13	6	17	19	31	12	29	14	24	28	13	17																														
	12	21	19	22	19	22	9	15	24	14	17	24	13	18	14	25	21	17	13	18	22	12	19	21	21	17	24	17	16	18																														
	18	14	28	17	11	15	6	24	20	21	27	19	14	23	20	9	16	18	20	24	17	21	20	18	22	18	19	25	18	13																														
	16	24	18	22	19	21	23	20	18	17	25	19	15	18	24	17	23	18	20	22	19	21	18	20	31	16	22	19	20	17																														
																																																												
0.5% moved to NA	29	16	31	30	23	9	34	27	31	23	22	30	21	28	22	22	24	15	23	8	26	17	24	16	20	31	19	24	17	25																														
	14	7	24	21	28	25	18	30	24	25	17	14	21	20	26	12	20	22	26	27	24	24	14	23	21	20	18	26	23	24																														
	28	21	17	26	14	19	22	23	17	24	18	22	17	19	21	22	27	19	23	20	17	28	18	27	21	23	19	31	25	29																														
	19	24	33	21	29	26	18	24	18	22	19	24	18	20	23	21	19	26	8	26	19	34	29	17	26	23	21	29	24	22																														
																																																												
0.2% not moved	31	27	18	23	19	23	33	27	9	17	26	24	22	28	20	33	21	28	24	26	19	20	39	41	23	33	17	21	26	25																														
	29	19	29	26	26	19	29	14	25	30	26	22	28	27	24	30	13	28	20	33	19	17	26	29	25	18	31	25	25	10																														
	31	27	19	8	24	19	23	22	25	19	23	25	22	24	18	26	20	26	19	28	14	37	26	22	18	29	18	37	20	30																														
	28	26	29	16	21	27	17	23	18	24	20	18	23	19	26	17	28	19	24	30	26	9	36	40	18	26	28	17	26	24																														
																																																												
0.2% moved	23	18	21	19	25	21	29	13	16	15	18	20	23	19	25	18	21	27	25	14	20	18	25	22	18	16	26	19	24	23																														
	27	21	23	17	26	27	26	20	15	20	22	23	16	25	16	23	21	25	11	20	18	20	19	23	20	28	12	27	13	24																														
	21	27	19	25	13	26	11	18	17	14	22	19	23	21	16	23	20	23	18	25	19	18	22	17	20	21	22	19	22	15																														
	18	21	23	19	27	31	20	23	17	14	28	11	22	21	23	20	19	27	17	16	28	36	31	21	20	17	18	20	16	23																														
																																																												
0.2% moved to NA	24	33	29	26	19	21	30	18	27	23	28	10	29	37	25	28	17	25	21	38	30	27	31	25	23	19	26	18	23	29																														
	27	20	16	29	26	31	30	28	23	24	27	16	25	19	23	27	26	31	20	27	24	28	34	13	22	21	16	33	26	25																														
	28	19	36	26	28	19	27	16	20	39	31	28	24	9	27	33	18	20	21	24	23	17	26	19	28	36	20	21	23	21																														
	29	25	31	27	22	18	27	39	31	27	29	26	19	27	16	9	28	17	22	26	18	23	20	28	18	25	27	31	29	33																														
																																																												
Figure 3																																																												
2.0% not moved	10	16	19	22	17	21	23	20	20	14	16	17	18	19	10	20	19	15	20	12	17	17	12	18	20	18	21	22	14	20																														
	21	17	23	15	16	16	31	23	21	19	17	16	16	13	15	17	21	20	17	25	16	19	17	18	20	14	21	9	21	14																														
	20	18	16	22	15	21	13	18	16	14	26	17	18	27	10	13	19	15	23	14	19	17	17	18	20	21	16	24	13	20																														
	18	23	14	19	23	21	16	15	13	18	18	23	17	21	22	10	20	18	21	17	14	26	31	12	20	19	17	15	21	18																														
																																																												
2.0% moved to 10X YP	23	24	14	19	14	18	15	19	19	20	23	21	15	17	15	16	16	18	16	4	16	16	16	16	15	15	16	20	25	23																														
	7	21	19	31	27	21	18	16	14	19	22	25	13	21	18	17	16	16	21	18	18	21	23	16	15	17	18	20	33	23																														
	18	13	19	24	12	19	14	16	21	17	19	21	28	21	18	17	14	12	18	13	21	24	19	21	13	22	18	11	17	23																														
	24	13	21	19	23	20	18	17	15	19	21	23	17	18	20	19	21	29	12	7	31	12	21	23	12	27	13	22	17	21																														
																																																												
2.0% moved to 10X CM	16	21	18	14	20	17	3	14	11	16	18	20	19	14	18	22	21	19	15	17	17	16	22	19	16	14	19	18	11	21																														
	12	18	21	27	18	19	21	20	17	16	18	23	14	7	19	20	18	17	16	14	18	17	21	23	31	28	13	21	30	19																														
	11	21	18	14	20	19	17	14	20	20	18	16	19	22	18	14	21	19	15	3	17	16	19	16	22	14	17	18	11	21																														
	18	25	23	18	15	13	28	21	23	17	19	20	12	6	19	21	27	31	12	18	23	12	28	27	12	25	18	19	21	12																														
																																																												
0.2% not moved	14	13	30	27	13	33	28	10	16	24	25	23	33	39	17	28	24	17	34	27	39	19	26	21	36	30	29	20	22	16																														
	18	31	16	32	26	22	29	28	33	20	34	14	26	22	27	31	25	31	23	29	24	31	19	26	20	25	27	26	24	20																														
	23	27	13	34	36	29	22	25	32	23	30	18	30	37	21	16	23	20	31	34	33	28	14	19	21	13	26	32	22	12																														
	23	27	19	20	30	33	18	21	28	26	12	36	33	12	28	27	24	28	27	22	24	28	11	29	29	33	36	16	22	19																														
																																																												
0.2% moved to 10X YP	26	16	24	26	19	11	26	19	21	28	19	18	16	24	20	15	25	23	18	25	23	19	22	15	10	20	26	23	29	21																														
	18	17	22	16	26	25	20	19	15	21	16	17	16	24	26	25	20	16	18	23	14	13	21	23	18	24	22	21	26	22																														
	15	14	22	32	13	16	30	24	14	23	17	10	24	14	25	21	21	16	16	13	24	15	11	20	30	31	23	25	14	24																														
	17	13	21	28	12	24	19	27	12	21	25	13	25	21	11	19	28	17	15	13	28	12	6	20	18	17	22	19	20	25																														
																																																												
0.2% moved to 10X CM	30	31	25	33	27	32	32	34	28	18	34	21	29	25	18	18	21	26	25	29	24	16	20	15	16	33	22	29	25	31																														
	31	28	25	32	29	30	26	32	32	23	27	13	32	25	32	30	29	29	28	23	25	26	23	29	26	27	22	29	27	29																														
	38	38	20	28	26	31	46	15	32	18	33	29	22	37	30	31	28	40	10	12	24	11	13	18	16	15	28	29	16	19																														
	31	29	39	18	23	29	30	26	21	27	29	30	18	27	23	20	17	28	15	29	33	28	33	21	26	25	19	27	39	23																														
																																																												
Figure 4																																																												
2.0% not moved	20	18	19	17	14	16	23	15	19	23	25	29	13	27	16	18	14	19	20	22	17	23	16	18	8	28	13	18	19	27																														
	23	18	21	27	17	16	21	20	19	21	16	17	13	8	19	17	19	21	10	26	19	22	13	21	18	23	16	19	20	13																														
	19	21	27	13	22	16	14	13	24	20	16	18	15	16	17	13	19	10	21	25	29	32	19	20	8	17	14	18	12	19																														
	20	17	19	22	9	12	6	19	25	16	23	19	20	13	18	21	23	12	17	18	20	17	21	10	15	21	9	18	20	16																														
																																																												
2.0% moved to 10X YP	18	21	23	26	23	22	19	18	20	17	13	26	11	20	16	18	23	17	16	20	3	23	17	20	18	22	26	18	18	16																														
	25	18	17	21	20	29	13	16	19	21	27	10	8	27	17	13	19	20	21	22	17	20	19	20	22	23	18	17	19	15																														
	28	17	21	23	18	20	17	6	19	23	12	19	22	18	26	13	27	29	16	18	27	30	15	16	11	22	20	17	28	13																														
	3	19	28	12	17	19	13	17	22	19	15	23	27	6	18	33	10	21	20	17	16	21	12	17	18	14	23	19	20	12																														
																																																												
2.0% moved to dialyzed 10X CM	19	22	13	28	17	16	29	17	21	26	13	26	21	20	18	17	19	21	20	16	12	18	29	13	18	17	21	20	18	18																														
	28	13	17	19	22	10	7	29	13	17	18	20	16	22	18	25	14	26	29	14	27	13	10	25	18	19	19	22	17	21																														
	24	11	27	19	17	19	21	28	13	8	19	27	13	22	15	23	19	17	11	23	19	20	12	18	22	21	29	13	26	25																														
	32	17	5	18	22	11	19	31	13	20	16	14	17	12	11	18	21	12	18	16	19	13	25	9	20	21	25	4	27	15																														
																																																												
0.2% not moved	29	27	25	18	29	31	26	13	28	16	18	22	10	23	19	27	26	33	22	30	19	28	17	29	31	26	9	19	29	23																														
	31	29	23	19	27	25	28	24	23	11	29	30	31	28	13	27	16	22	18	19	33	39	31	23	18	29	37	23	18	25																														
	27	38	31	48	26	41	17	8	29	31	22	21	25	18	19	26	17	27	23	41	39	18	26	14	29	34	16	20	19	32																														
	28	36	12	25	23	19	21	28	39	27	13	28	25	22	40	16	28	24	18	29	41	26	33	28	19	21	36	20	17	22																														
																																																												
0.2% moved to 10X YP	19	17	21	36	11	27	23	18	23	17	26	19	27	13	20	26	18	29	11	17	28	16	20	21	24	19	20	19	23	31																														
	37	21	23	19	27	22	25	26	23	18	16	20	28	11	7	29	19	27	13	26	17	14	36	20	27	24	15	10	29	36																														
	30	18	19	27	14	29	38	11	27	21	19	22	17	24	32	19	20	3	28	16	20	19	21	25	23	13	28	23	18	27																														
	35	17	28	11	24	32	16	21	20	18	7	28	16	21	24	29	30	11	6	28	30	9	26	17	19	20	14	18	25	13																														
																																																												
0.2% moved to dialyzed 10X CM	33	18	20	19	25	21	28	27	21	23	19	22	19	21	20	19	29	35	17	16	28	26	13	29	21	23	28	18	27	19																														
	18	19	22	26	27	10	27	18	22	25	14	26	18	21	20	25	28	19	25	23	19	27	23	18	26	12	16	28	18	20																														
	11	30	41	22	18	27	16	20	28	21	25	18	23	19	26	35	13	25	6	29	33	17	20	17	21	27	12	23	19	20																														
	21	17	28	19	22	13	20	17	25	23	28	16	22	19	25	23	24	18	27	12	7	20	9	23	17	20	15	24	13	22																														
																																																												
Figure 5A																																																												
2.0% not moved	28	32	31	15	29	32	24	32	27	31	29	26	29	33	28	30	28	27	31	28	31	20	33	35	34	15	30	28	22	15	32	28	27	14	27	23	25	24	32	30	28	26	27	27	33	34	32	25	37	19	10	17	36	31	41	35	35	21	35	26
	30	21	24	28	33	34	32	24	35	32	30	23	26	36	31	29	18	20	14	23	33	29	11	13	18	35	22	30	33	29	21	36	34	4	16	35	32	28	30	31	31	32	30	33	36	41	23	25	36	21	34	27	29	31	24	20	16	6	27	33
	32	39	7	35	44	28	31	29	32	42	33	21	27	31	25	27	38	47	29	26	22	36	5	27	30	36	31	28	29	33	36	23	14	29	38	48	27	39	48	28	35	44	28	26	31	28	31	29	37	41	23	22	32	37	31	27	29	33	26	31
																																																												
2.0% moved	16	26	22	36	34	24	13	18	37	40	33	23	28	38	39	39	34	37	37	14	24	34	32	22	37	15	28	24	36	35	24	32	27	29	16	4	33	34	28	34	34	17	14	29	20	34	33	32	17	36	33	25	29	30	24	31	28	29	24	26
	23	37	36	14	20	39	25	34	25	22	37	34	37	22	4	30	34	22	23	34	38	26	36	11	28	26	38	30	35	20	16	26	29	16	29	30	29	35	28	30	25	32	32	32	31	18	27	14	13	5	32	36	33	10	34	30	27	5	29	25
	22	35	18	29	31	40	27	25	36	21	24	36	26	29	28	9	45	23	38	31	28	24	33	29	19	26	36	32	27	25	37	31	29	33	26	23	26	38	41	23	26	29	32	34	33	45	31	22	36	42	17	25	33	28	29	36	24	33	27	29
																																																												
0.5% not moved	25	8	27	50	33	40	22	38	20	35	21	25	34	28	35	37	40	46	22	12	28	40	41	43	36	33	26	45	18	36	39	38	45	35	46	17	23	3	47	32	36	36	49	19	43	48	18	32	41	16	36	35	35	45	45	36	38	43	15	51
	32	13	34	26	21	30	12	36	36	12	39	35	34	40	22	31	33	37	33	36	30	27	12	30	28	31	31	20	36	22	27	22	25	33	40	41	35	38	39	38	41	37	22	32	24	49	28	31	33	27	36	38	32	19	21	29	31	23	38	32
	51	37	29	33	26	35	42	21	7	39	48	31	26	37	44	47	53	29	37	31	27	37	28	34	36	21	35	48	46	53	55	29	41	37	39	35	33	47	34	25	38	43	27	36	13	38	42	37	29	19	29	37	44	35	39	31	36	34	27	31
																																																												
0.5% moved	18	33	21	48	24	21	28	26	41	10	24	37	34	27	17	32	34	27	13	29	41	6	20	39	29	3	36	20	38	29	26	34	36	27	25	33	9	12	13	15	41	37	37	37	25	35	39	22	35	28	51	46	9	38	40	22	22	33	16	40
	23	38	30	35	34	18	19	30	33	28	35	32	36	13	12	17	29	25	29	28	26	32	25	36	25	30	25	31	27	28	36	19	22	32	22	15	20	38	37	27	28	44	28	19	44	26	31	24	29	39	26	52	29	31	28	34	21	39	32	35
	27	41	29	33	26	35	30	27	38	42	19	26	33	29	27	26	31	44	28	24	35	21	39	31	22	27	23	39	49	31	27	31	28	32	34	26	22	39	45	27	31	32	16	25	27	25	29	31	24	28	33	37	31	27	39	29	30	31	28	33
																																																												
0.2% not moved	29	31	29	46	46	27	42	42	40	41	49	10	43	45	12	35	43	27	36	41	33	39	18	42	45	34	43	41	41	12	36	40	37	38	17	16	38	42	29	34	44	48	50	46	35	45	18	45	38	25	36	39	37	42	43	46	43	45	34	38
	39	25	33	36	38	35	37	27	32	23	31	30	20	34	38	33	33	38	28	51	31	37	32	40	22	32	37	29	32	41	36	28	42	29	35	33	41	44	33	45	42	37	32	39	26	45	49	31	26	38	35	33	49	52	37	41	22	21	45	37
	35	47	33	23	15	48	38	35	30	58	37	39	51	53	37	23	13	33	39	47	57	49	39	43	37	59	38	44	29	32	39	37	48	31	29	53	16	45	13	28	39	46	48	37	36	38	40	42	44	36	34	38	31	29	38	39	44	48	42	37
																																																												
0.2% moved	46	20	51	29	20	34	30	36	27	48	27	37	47	47	34	15	48	15	42	42	36	24	26	22	44	42	24	45	41	17	39	40	25	16	44	40	30	32	39	33	40	39	37	39	36	19	8	12	17	35	35	25	44	14	25	13	10	24	41	41
	30	20	27	29	45	30	36	37	38	42	35	42	34	40	23	26	37	24	16	24	24	37	34	26	34	33	20	30	20	23	36	38	29	25	26	41	26	33	31	35	21	16	37	30	38	31	24	42	31	20	28	35	20	29	25	17	32	30	25	36
	31	37	44	38	27	35	41	24	36	32	18	27	36	32	21	33	21	25	29	36	39	54	49	25	31	29	33	27	26	28	34	28	36	38	31	23	57	25	44	27	41	23	43	35	27	39	41	23	39	42	27	31	26	31	28	34	31	28	39	31
																																																												
Figure 5C																																																												
2.0% not moved	18	15	18	20	21	23	17	25	21	20	19	14	18	17	19	21	29	31	17	16	19	21	27	19	7	21	23	19	18	20	11	18	21	28	31	16	18	27	19	27	13	20	21	12	20															
	19	22	21	20	16	18	26	23	17	22	19	8	21	27	19	20	16	28	17	15	28	19	20	11	30	17	21	29	18	22	17	26	18	19	20	18	21	23	17	29	10	29	19	20	18															
	19	20	28	17	22	23	19	16	8	19	22	20	13	17	18	22	20	21	16	30	13	9	20	17	23	20	19	23	17	19	18	19	18	21	16	30	18	20	16	28	16	20	23	21	20															
																																																												
2.0% moved to 10X YP	17	19	21	28	17	22	24	18	16	13	8	21	20	17	19	20	17	21	23	19	17	19	22	28	31	27	13	6	18	20	14	28	17	19	21	25	16	24	30	19	16	20	22	19	20															
	22	17	24	19	20	17	22	24	18	26	14	29	20	18	28	19	27	16	26	17	22	23	19	20	16	5	19	24	20	23	22	19	16	22	13	27	18	20	19	21	19	22	21	28	19															
	21	23	19	22	17	16	29	8	19	20	17	19	22	20	19	23	17	29	16	19	18	23	17	23	14	29	31	20	19	28	16	17	21	20	19	28	19	22	18	24	13	20	18	16	27															
																																																												
2.0% moved to 10X CM	19	29	31	28	17	27	33	19	21	18	21	16	19	23	20	19	22	28	19	23	25	17	8	19	26	35	17	22	24	16	13	18	27	23	21	37	19	22	28	13	20	19	23	29	11															
	28	17	22	23	19	25	13	27	21	20	18	23	19	27	19	22	30	16	8	27	13	17	22	19	20	23	29	17	20	18	22	26	19	23	20	19	22	18	21	20	19	22	28	27	19															
	20	17	23	28	19	24	17	16	29	30	18	22	17	20	22	13	29	7	23	19	28	19	31	29	10	19	22	25	27	18	23	19	17	21	20	19	27	19	22	21	20	17	15	21	23															
																																																												
0.2% not moved	26	27	19	31	24	28	16	20	37	19	32	28	27	30	19	6	39	28	31	20	18	11	27	39	13	28	19	24	33	20	29	26	24	27	31	20	29	39	30	14	31	9	23	22	28															
	27	29	31	22	19	28	31	37	41	27	26	21	28	31	27	19	22	18	23	19	23	27	38	30	21	29	31	27	22	19	28	31	26	29	21	37	22	19	27	16	25	19	23	19	27															
	27	29	39	25	18	22	19	20	31	28	19	26	28	19	27	39	20	29	25	23	19	27	43	27	19	26	28	23	11	27	40	27	23	29	19	27	33	28	20	25	25	28	18	29	26															
																																																												
0.2% moved to 10X YP	18	27	13	20	31	28	17	21	20	19	22	21	29	30	18	19	22	25	28	18	26	24	12	27	9	13	27	19	20	18	22	25	21	27	18	26	22	20	19	28	39	17	26	22	18															
	22	18	23	18	21	19	22	17	26	20	17	21	23	19	22	20	29	31	21	20	28	16	17	22	23	17	19	20	23	25	17	22	27	24	19	22	10	29	18	24	21	16	22	20	17															
	20	27	19	22	23	18	21	23	19	24	37	21	19	17	9	21	23	18	24	21	28	20	18	26	19	23	17	25	23	16	20	19	27	23	25	21	20	18	22	29	31	23	26	17	25															
																																																												
0.2% moved to 10X CM	30	27	19	26	28	19	22	29	31	20	18	22	39	42	19	27	24	28	19	26	39	23	28	30	27	19	26	33	26	28	31	29	24	29	33	41	27	30	19	7	25	22	17	30	29															
	37	31	29	19	22	27	35	19	22	28	31	29	34	20	18	29	36	43	27	19	28	23	26	19	22	28	9	23	19	17	25	27	31	37	29	20	42	27	29	33	31	27	29	33	26															
	27	31	39	42	19	23	26	28	19	22	27	33	29	10	28	32	19	27	23	17	16	28	25	20	35	37	27	13	29	30	27	25	23	28	19	27	33	36	21	23	19	23	25	30	19															
																																																												
Figure S1A																																																												
2.0% not moved	30	26	32	38	26	17	13	13	40	42	24	31	14	29	39	28	26	31	23	36	31	22	29	30	19	23	22	30	40	28	29	33	39	27	33	28	21	33	26	29	33	36	28	22	33															
2.0% moved	30	31	50	46	37	20	26	37	27	26	18	27	41	13	18	31	37	28	19	22	24	29	33	41	27	25	33	31	28	26	38	27	33	41	28	34	40	26	22	33	27	30	25	23	31															
0.2% not moved	13	34	46	11	37	26	36	11	22	45	22	34	41	37	39	38	31	45	23	21	28	33	34	31	26	39	44	29	36	26	39	45	27	38	21	39	22	33	28	36	31	29	37	44	38															
0.2% moved	34	33	13	33	30	14	19	31	26	26	34	27	35	29	43	28	24	38	24	33	31	28	40	25	28	19	23	30	27	38	26	33	29	30	42	37	34	27	25	20	31	28	30	27	33															
																																																												
Figure S1B																																																												
BY4742 not moved	30	26	32	38	26	17	13	13	40	42	24	31	14	29	39	28	26	31	23	36	31	22	29	30	19	23	22	30	40	28	29	33	39	27	33	28	21	33	26	29	33	36	28	22	33															
BY4742 moved	30	31	50	46	37	20	26	37	27	26	18	27	41	13	18	31	37	28	19	22	24	29	33	41	27	25	33	31	28	26	38	27	33	41	28	34	40	26	22	33	27	30	25	23	31															
tor1△ not moved	38	11	41	13	38	35	44	25	44	33	30	31	41	42	45	27	40	44	18	19	15	43	17	22	49	37	46	38	20	37	33	22	43	40	39	39	36	27	31	30	28	33	34	25	40															
tor1△ moved	26	35	19	36	31	40	16	39	10	41	27	5	43	25	39	31	34	31	38	20	26	25	28	40	28	35	26	41	26	27	26	16	39	31	34	28	32	33	31	38	25	43	32	25	26															
hxk2△ not moved	47	16	47	32	39	25	46	48	37	19	29	18	27	30	35	33	19	42	28	42	24	44	40	31	36	25	37	30	16	38	35	43	29	38	28	49	37	35	33	27	36	22	34	25	39															
hxk2△ moved	30	33	27	20	19	45	35	27	32	28	30	29	26	31	28	22	39	39	17	12	13	27	32	27	40	33	13	33	35	28	35	27	29	33	48	36	31	33	29	26	35	27	30	34	29															
sch9△ not moved	38	34	35	32	40	21	41	39	42	32	28	38	40	18	34	35	39	36	50	44	38	21	40	42	38	23	49	40	47	30	25	42	31	33	37	34	24	38	44	46	45	31	25	26	29															
sch9△ moved	22	37	43	46	22	44	33	30	41	44	6	42	35	41	38	25	29	27	25	25	40	29	41	36	31	20	26	41	32	25	35	28	31	34	21	24	32	26	33	23	34	20	32	36	28															
																																																												
Figure S1C																																																												
BY4742 not moved	30	26	32	38	26	17	13	13	40	42	24	31	14	29	39	28	26	31	23	36	31	22	29	30	19	23	22	30	40	28	29	33	39	27	33	28	21	33	26	29	33	36	28	22	33															
BY4742 moved	30	31	50	46	37	20	26	37	27	26	18	27	41	13	18	31	37	28	19	22	24	29	33	41	27	25	33	31	28	26	38	27	33	41	28	34	40	26	22	33	27	30	25	23	31															
fob1△ not moved 	26	43	42	44	29	42	43	25	36	44	38	40	45	39	39	40	51	35	36	43	36	50	37	40	41	42	48	45	25	34	38	35	33	40	31	25	37	29	36	34	28	29	25	29	29															
fob1△ moved 	29	47	33	55	29	40	27	32	51	45	35	43	37	35	34	34	44	31	42	49	51	36	40	41	39	53	35	45	38	45	35	40	19	31	37	34	30	35	27	34	29	36	50	38	43															
SIR2-ox not moved	35	20	36	30	33	26	28	29	51	29	37	34	23	19	31	36	33	36	41	25	39	38	24	33	34	39	43	40	46	50	36	31	39	30	45	28	31	28	38	44	48	29	39	31	47															
SIR2-ox moved	30	35	34	40	29	37	11	43	42	26	49	35	36	17	27	48	39	44	26	39	48	16	28	37	31	33	38	23	36	26	39	41	49	33	29	31	26	31	36	29	33	40	35	33	29															
																																																												
Figure S2																																																												
2.0% not moved	22	18	13	21	17	19	28	12	7	26	21	20	16	13	17	15	12	18	22	30	19	27	22	20	14	26	17	19	25	9	29	21	16	18	20	14	6	11	18	12	16	21	10	19	6															
																																																												
2.0% moved to NR	22	31	28	17	21	25	14	27	11	13	25	21	28	31	16	17	14	9	13	4	19	20	18	28	31	25	23	18	16	20	29	12	7	20	11	13	19	16	18	14	27	19	21	16	12															
																																																												
0.2% not moved	19	27	33	28	31	27	36	16	8	24	20	18	37	28	24	33	28	17	11	29	38	17	22	27	24	19	27	30	26	21	28	38	13	20	37	31	22	24	27	18	5	27	16	24	22															
																																																												
0.2% moved to NR	28	19	39	31	21	13	27	25	14	6	18	22	19	27	39	16	29	31	21	14	24	29	37	31	25	28	23	36	19	11	25	34	28	26	37	31	21	20	33	29	18	22	27	20	26															
																																																												
Figure S4																																																												
2.0% not moved	18	16	14	20	28	17	11	23	19	17	18	20	22	21	19	23	17	21	25	16	14	28	17	16	15	18	20	19	21	17	20	13	22	19	20	18	21	23	19	27	21	20	18	16	22															
																																																												
2.0% moved	16	20	16	13	19	21	15	18	16	21	18	17	18	21	19	23	5	3	19	26	13	9	11	10	18	20	17	18	21	23	17	14	12	18	21	17	6	19	12	10	23	18	21	17	4															
																																																												
0.2% not moved	27	31	28	17	19	21	26	24	33	39	18	21	23	18	19	22	24	29	37	42	19	28	24	23	18	27	19	29	33	17	31	20	23	26	21	18	29	23	26	17	30	23	28	18	24															
																																																												
0.2% moved	23	17	11	19	21	29	20	17	13	12	8	26	16	7	25	11	30	18	23	14	20	8	17	22	12	16	25	32	31	19	23	18	27	20	11	14	23	17	25	14	19	27	21	26	18															
